# Supplementary material for: Maternal and Infant Factors Associated with Human Milk Oligosaccharides Concentrations According to Secretor and Lewis Phenotypes
Source: Nutrients. 2019 Jun 17;11(6):1358. doi: 10.3390/nu11061358 (PMC6628139; doi:10.3390/nu11061358)
Supplement: Supplementary file 1 [file nutrients-11-01358-s001.zip]

Archive with 1 entries (1 files):
- nutrients-493815-supplementary.xlsx
