# Supplementary material for: Maternal and Infant Factors Associated with Human Milk Oligosaccharides Concentrations According to Secretor and Lewis Phenotypes
Source: Nutrients. 2019 Jun 17;11(6):1358. doi: 10.3390/nu11061358 (PMC6628139; doi:10.3390/nu11061358)
Supplement: Supplementary file 1 [file nutrients-11-01358-s001.zip › nutrients-493815-supplementary.xlsx]

## Sheet: Group 1
HMOs	Group 1 (Se+Le+); n = 59; concentrations in g/L
	Minimum	Maximum	Median	25th Percentile	75th Percentile	Mean	Standard deviation	Coefficient of variation (%)
2-FL	0.2556	5.71836	2.15094	1.45476	2.74641	2.19663	0.979359	44.5847
3-FL	0.05052	1.46874	0.48336	0.28692	0.67836	0.531644	0.332877	62.6127
DFLNHc	0	0.2676	0.0678	0.0324765	0.09306	0.0759698	0.0536858	70.6673
DFpLNnH	0	0.47016	0.022155	0.0121935	0.0411045	0.0449445	0.069348	154.297
LNDFH I	0.003819	4.34172	0.95652	0.7515	1.41543	1.21862	0.808249	66.325
LNDFH II	0	0.30198	0	0	0.0085935	0.0161496	0.0473174	292.995
LNFP I	0.07398	2.23386	0.60366	0.31572	1.08528	0.728984	0.516215	70.8129
LNH	0.010587	0.35142	0.05892	0.041847	0.10542	0.0824106	0.0621958	75.4707
LNnH	0	0.14796	0.025947	0.0157455	0.04845	0.0373793	0.0317815	85.0244
LNT+LNnT	0.13494	1.02954	0.34842	0.24471	0.46023	0.377635	0.173128	45.8453
3-SL	0.08736	0.31146	0.17268	0.14436	0.20703	0.176254	0.0424811	24.1023
6-SL	0.11166	0.81852	0.35118	0.25614	0.47469	0.374598	0.151651	40.4835
LSTc	0.022812	0.47742	0.13734	0.08964	0.2199	0.159948	0.0939978	58.7677
LSTb	0.009282	0.22452	0.05838	0.0462645	0.07812	0.0662424	0.0359345	54.2469
LSTa	0	0.06414	0.008097	0.0055635	0.014472	0.0127464	0.0132679	104.091
Total fucosylated	2.12393	11.7028	4.43542	3.91506	5.48742	4.81294	1.61548	33.5653
Total neutral core	0.162063	1.16203	0.494613	0.333558	0.58941	0.497425	0.203807	40.9723
Total acidic	0.323205	1.36239	0.752034	0.610989	0.944255	0.789789	0.248751	31.4959
Total HMOs	3.3972	13.2068	5.64249	5.06251	6.9056	6.10015	1.75924	28.8393

## Sheet: Group 2
HMOs	Group 2 (Se-Le+); n = 9; concentrations in g/L
	Minimum	Maximum	Median	25th Percentile	75th Percentile	Mean	Standard deviation	Coefficient of variation (%)
2-FL
3-FL	0.94998	2.29938	1.48212	1.35414	1.93386	1.62333	0.422359	26.0181
DFLNHc
DFpLNnH	0.011277	0.08724	0.025224	0.020034	0.04854	0.0360983	0.0258168	71.5179
LNDFH I
LNDFH II	0.07296	0.678	0.51084	0.15528	0.52464	0.40812	0.222617	54.5471
LNFP I
LNH	0.009495	0.20562	0.021906	0.02151	0.0525	0.0544553	0.063393	116.413
LNnH	0	0.08304	0.005853	0.003825	0.010683	0.0190903	0.0287417	150.556
LNT+LNnT	0.20622	0.92328	0.48978	0.30756	0.73614	0.536467	0.249747	46.554
3-SL	0.13392	0.2775	0.17208	0.1452	0.18228	0.181573	0.0508684	28.0153
6-SL	0.09408	0.77058	0.41136	0.15	0.52332	0.390073	0.228954	58.695
LSTc	0.019236	0.246	0.11214	0.07638	0.20412	0.125035	0.080647	64.4997
LSTb	0.021897	0.22188	0.0984	0.07056	0.11226	0.102395	0.0591136	57.7308
LSTa	0	0.030915	0.008076	0.005127	0.014139	0.0105073	0.00943401	89.785
Total fucosylated	1.12253	2.96556	1.94646	1.57069	2.53866	2.06754	0.609037	29.457
Total neutral core	0.306354	0.94917	0.521973	0.39246	0.793839	0.610012	0.256599	42.0645
Total acidic	0.29199	1.26478	0.897399	0.464529	0.965148	0.809584	0.345359	42.6588
Total HMOs	2.26033	4.55412	3.55307	2.97245	4.17328	3.4969	0.839345	24.0025

## Sheet: Group3
HMOs	Group 3 (Se+Le-); n = 9; concentrations in g/L
	Minimum	Maximum	Median	25th Percentile	75th Percentile	Mean	Standard deviation	Coefficient of variation (%)
2-FL	0	5.99976	4.02096	2.4306	4.5606	3.43421	1.75222	51.0226
3-FL	0.041283	1.84008	0.11544	0.08838	0.18498	0.30618	0.577576	188.639
DFLNHc
DFpLNnH	0.0069	0.32052	0.02028	0.010221	0.036723	0.054872	0.100759	183.625
LNDFH I
LNDFH II
LNFP I	0.05388	4.70298	1.67814	1.00554	2.75916	2.02976	1.51262	74.5221
LNH	0.009798	0.20214	0.0507	0.034155	0.0591	0.065956	0.0620127	94.0213
LNnH	0.004404	0.055023	0.016254	0.008106	0.019149	0.021169	0.0183563	86.7132
LNT+LNnT	0.06396	0.78276	0.24798	0.20094	0.50028	0.372987	0.249977	67.0203
3-SL	0.13356	0.2097	0.16326	0.13704	0.19614	0.170473	0.0312125	18.3093
6-SL	0.14748	0.6699	0.45342	0.38436	0.46344	0.413953	0.151681	36.6421
LSTc	0.025437	0.228	0.14496	0.09804	0.15942	0.136626	0.0614289	44.9613
LSTb	0.01173	0.11112	0.06546	0.0504	0.08868	0.063242	0.0336342	53.1834
LSTa	0	0.015297	0.006381	0.005256	0.009327	0.00707867	0.00438591	61.9595
Total fucosylated	1.94586	8.778	6.40043	5.31486	6.77832	5.82502	1.96759	33.7783
Total neutral core	0.093027	0.9615	0.296409	0.251466	0.757443	0.460112	0.307024	66.7281
Total acidic	0.335847	1.03689	0.824607	0.693057	0.931656	0.791374	0.214122	27.0571
Total HMOs	3.47137	10.3601	7.3926	6.76734	8.10352	7.07684	2.07115	29.2667

## Sheet: Group 4
HMOs	Group 4 (Se-Le); n = 1; concentrations in g/L
	Minimum	Maximum	Median	25th Percentile	75th Percentile	Mean	Standard deviation	Coefficient of variation (%)
2-FL
3-FL	0.19302	0.19302	0.19302	0.19302	0.19302	0.19302
DFLNHc
DFpLNnH	0.042795	0.042795	0.042795	0.042795	0.042795	0.042795
LNDFH I
LNDFH II
LNFP I
LNH	0.06804	0.06804	0.06804	0.06804	0.06804	0.06804
LNnH	0.022194	0.022194	0.022194	0.022194	0.022194	0.022194
LNT+LNnT	1.03764	1.03764	1.03764	1.03764	1.03764	1.03764
3-SL	0.26148	0.26148	0.26148	0.26148	0.26148	0.26148
6-SL	0.3555	0.3555	0.3555	0.3555	0.3555	0.3555
LSTc	0.10446	0.10446	0.10446	0.10446	0.10446	0.10446
LSTb	0.17028	0.17028	0.17028	0.17028	0.17028	0.17028
LSTa	0.025158	0.025158	0.025158	0.025158	0.025158	0.025158
Total fucosylated	0.235815	0.235815	0.235815	0.235815	0.235815	0.235815
Total neutral core	1.12787	1.12787	1.12787	1.12787	1.12787	1.12787
Total acidic	0.916878	0.916878	0.916878	0.916878	0.916878	0.916878
Total HMOs	2.29006	2.29006	2.29006	2.29006	2.29006	2.29006

## Sheet: Se+
HMOs	Se+ (n = 68); concentrations in g/L
	Minimum	Maximum	Median	25th Percentile	75th Percentile	Mean	Standard deviation	Coefficient of variation (%)
2-FL	0	5.99976	2.27451	1.54579	2.89786	2.36042	1.17278	49.6852
3-FL	0.041283	1.84008	0.38334	0.227865	0.634245	0.501803	0.376403	75.0101
DFLNHc	0	0.2676	0.06243	0.0217477	0.088905	0.0659149	0.056282	85.3858
DFpLNnH	0	0.47016	0.0221385	0.0120675	0.0393607	0.0462584	0.0733951	158.663
LNDFH I	0	4.34172	0.8739	0.6414	1.35976	1.05733	0.859415	81.2815
LNDFH II	0	0.30198	0	0	0.00598125	0.0140121	0.0443687	316.645
LNFP I	0.05388	4.70298	0.64161	0.35148	1.23053	0.901145	0.837307	92.9158
LNH	0.009798	0.35142	0.05778	0.0379635	0.10503	0.0802328	0.0619631	77.2291
LNnH	0	0.14796	0.0242325	0.0145867	0.048135	0.0352338	0.0307448	87.2594
LNT+LNnT	0.06396	1.02954	0.34833	0.22629	0.49152	0.37702	0.182786	48.4819
3-SL	0.08736	0.31146	0.17214	0.1416	0.206655	0.175489	0.0410177	23.3734
6-SL	0.11166	0.81852	0.38652	0.25641	0.472875	0.379807	0.151117	39.7878
LSTc	0.022812	0.47742	0.14115	0.09012	0.214515	0.156861	0.0903475	57.597
LSTb	0.009282	0.22452	0.05913	0.0468322	0.078615	0.0658453	0.0354112	53.7794
LSTa	0	0.06414	0.0079485	0.00534825	0.0136785	0.0119962	0.0125869	104.924
Total fucosylated	1.94586	11.7028	4.65212	3.92861	6.05821	4.94689	1.68548	34.0715
Total neutral core	0.093027	1.16203	0.494416	0.300144	0.60703	0.492486	0.217658	44.1958
Total acidic	0.323205	1.36239	0.811597	0.624698	0.942913	0.789999	0.242982	30.7572
Total HMOs	3.3972	13.2068	5.81687	5.06445	7.40422	6.22942	1.8173	29.1728

## Sheet: Se-
HMOs	Se- (n = 10); concentrations in g/L
	Minimum	Maximum	Median	25th Percentile	75th Percentile	Mean	Standard deviation	Coefficient of variation (%)
2-FL
3-FL	0.19302	2.29938	1.43772	1.33947	1.92556	1.4803	0.602614	40.709
DFLNHc
DFpLNnH	0.011277	0.08724	0.0274545	0.0203588	0.0471037	0.036768	0.0244322	66.4497
LNDFH I
LNDFH II	0	0.678	0.47478	0.15321	0.5241	0.367308	0.24639	67.0801
LNFP I
LNH	0.009495	0.20562	0.0292365	0.0215955	0.064155	0.0558138	0.0599217	107.36
LNnH	0	0.08304	0.0070275	0.0041685	0.0193163	0.0194007	0.0271157	139.767
LNT+LNnT	0.20622	1.03764	0.59055	0.342285	0.74739	0.586584	0.283832	48.3872
3-SL	0.13392	0.2775	0.17223	0.14721	0.236865	0.189564	0.0542087	28.5965
6-SL	0.09408	0.77058	0.39687	0.201375	0.495585	0.386616	0.216136	55.9046
LSTc	0.019236	0.246	0.1083	0.07995	0.1851	0.122977	0.0763126	62.0542
LSTb	0.021897	0.22188	0.10386	0.07092	0.146451	0.109184	0.0597242	54.7006
LSTa	0	0.030915	0.008298	0.0053025	0.017352	0.0119724	0.0100288	83.7656
Total fucosylated	0.235815	2.96556	1.89489	1.547	2.52439	1.88437	0.81562	43.2834
Total neutral core	0.306354	1.12787	0.641304	0.416565	0.909435	0.661798	0.292139	44.1432
Total acidic	0.29199	1.26478	0.903927	0.572707	0.95308	0.820313	0.327371	39.908
Total HMOs	2.26033	4.55412	3.54032	2.46066	4.09592	3.37622	0.878561	26.0221

## Sheet: Total
												HMOs	All groups; n = 78; concentrations in g/L
													Minimum	Maximum	Median	25th Percentile	75th Percentile	Mean	Standard deviation	Coefficient of variation (%)
												2-FL	0	5.99976	2.12979	1.1796	2.75179	2.05781	1.35189	65.6957
												3-FL	0.041283	2.29938	0.48882	0.237375	0.933255	0.627251	0.523572	83.4708
												DFLNHc	0	0.2676	0.05496	0	0.08526	0.0574643	0.0569929	99.1797
												DFpLNnH	0	0.47016	0.0232395	0.0121898	0.0441428	0.0450417	0.0690451	153.291
												LNDFH I	0	4.34172	0.78846	0.004299	1.32815	0.921776	0.877068	95.1497
												LNDFH II	0	0.678	0	0	0.0120802	0.0593065	0.151462	255.388
												LNFP I	0	4.70298	0.55551	0.258635	1.12492	0.785614	0.837839	106.648
												LNH	0.009495	0.35142	0.05598	0.0366098	0.102915	0.0771021	0.0618707	80.2452
												LNnH	0	0.14796	0.022395	0.012993	0.0474037	0.0332039	0.0306073	92.1798
												LNT+LNnT	0.06396	1.03764	0.35637	0.233715	0.498705	0.403887	0.208471	51.6162
												3-SL	0.08736	0.31146	0.17223	0.143175	0.207405	0.177293	0.0427768	24.1277
												6-SL	0.09408	0.81852	0.38652	0.25587	0.476505	0.38068	0.159173	41.8127
												LSTc	0.019236	0.47742	0.13434	0.08916	0.213255	0.152517	0.0889565	58.3255
												LSTb	0.009282	0.22452	0.062775	0.048255	0.089085	0.0714015	0.0414811	58.0955
												LSTa	0	0.06414	0.0080865	0.00528675	0.0142695	0.0119932	0.0122316	101.988
												Total fucosylated	0.235815	11.7028	4.21691	3.4529	5.73303	4.55426	1.90041	41.7281
												Total neutral core	0.093027	1.16203	0.498698	0.308316	0.650049	0.514193	0.233331	45.3782
												Total acidic	0.29199	1.36239	0.826844	0.622315	0.945596	0.793885	0.252988	31.8671
												Total HMOs	2.26033	13.2068	5.57468	4.58722	7.07026	5.86362	1.97119	33.6172
